# Supplementary material for: The Nβ motif of NaTrxh directs secretion as an endoplasmic reticulum transit peptide and variations might result in different cellular targeting
Source: PLoS One. 2023 Oct 12;18(10):e0287087. doi: 10.1371/journal.pone.0287087 (PMC10569557; doi:10.1371/journal.pone.0287087)
Supplement: S1 Table — Retrieved sequences from the BLASTP analysis with an identical or similar Nβ motif sequence. Protein sequences are arranged in rows with the information of each one of them in the columns. Column A: assigned number of the proteins, organised according to the taxon each one corresponds to. Column B: GenBank accession code; Column C: name of the protein and the species where it is from; Columns D and E: query coverage and identity percentages with Nβ motif, respectively; Column F: annotated functions; Column G and H: species and taxon where each protein is from, respectively; Column I: amino acid position of the Nβ motif in the primary structure; Column J: position where the Nβ motif locates within the primary structure (P1, P2, P3 or P4, according to the analysis described in the main text); Column K: size of the primary structure; Column L: cellular localisation. EC: extracellular, Cyt: cytoplasmic, NA: data not available; Column M: score regarding the cellular localisation according to the UniProtKB database, where 5 is the highest and 1 the lowest; Column N: score resulted from SignalP 6.0 to predict the presence of a signal peptide, where 1 is a high probability of the presence of a signal peptide; Column O: organelle or cellular region to which the protein is associated (NA: data not available). The colour code represents the different categories generated in this analysis (described in the main text): green (A category), yellow (B category), red (C category) and gray (D category). (XLSX) [file pone.0287087.s001.xlsx]

## Sheet: Hoja1
	Accession number	Protein name [organism]	% Query coverage	% Identity	Function	Species	Kingdom	Location	Relative position	Total extension	Cellular localisation	Confidence level	PSG score	Organelle or cellular region
0	NP_001300914.1	protein unc-119 homolog A isoform 1 [Mus musculus]	1	90.91	Membrane trafficking (Protein recycling)	Mus musculus (house mouse)[rodents]	Animalia	(33, 43)	1	262	EC	2	0	Extracelular , citoesqueleto, vesiculas
1	NP_035806.1	protein unc-119 homolog A isoform 2 [Mus musculus]	1	90.91	Membrane trafficking (Protein recycling)	Mus musculus (house mouse)[rodents]	Animalia	(33, 43)	1	240	Cyt	1	0	Spindle pole
2	XP_028615145.1	protein unc-119 homolog A isoform X1 [Grammomys surdaster]	1	90.91	Membrane trafficking (Protein recycling)	Grammomys surdaster[rodents]	Animalia	(32, 43)	1	240	NA	NA	NA	NA
3	XP_021032515.1	protein unc-119 homolog A [Mus caroli]	1	90.91	Membrane trafficking (Protein recycling)	Mus caroli (Ryukyu mouse)[rodents]	Animalia	(33, 43)	1	240	Cyt	1	0	spindle pole
4	NP_058884.1	protein unc-119 homolog A [Rattus norvegicus]	1	90.91	Membrane trafficking (Protein recycling)	Rattus norvegicus (Norway rat)[rodents]	Animalia	(33, 43)	1	240	EC	5	-0.41	Extracellular , cytoskeleton, vesicles
5	EDL15567.1	unc-119 homolog (C. elegans), isoform CRA_b [Mus musculus]	1	90.91	Membrane trafficking (Protein recycling)	Mus musculus (house mouse)[rodents]	Animalia	(32, 43)	1	226	NA	NA	NA	NA
6	EDM05349.1	UNC-119 homolog (C. elegans), isoform CRA_a [Rattus norvegicus]	1	90.91	Membrane trafficking (Protein recycling)	Rattus norvegicus (Norway rat)[rodents]	Animalia	(32, 43)	1	226	NA	NA	NA	NA
7	ELK25634.1	Coiled-coil domain-containing protein 79 [Myotis davidii]	1	81.82	Membrane trafficking (Protein recycling)	Myotis davidii[bats]	Animalia	(345, 355)	3	552	Cyt	2	-4.41	Spindle pole
8	XP_017397581.1	PREDICTED: protein unc-119 homolog A isoform X1 [Cebus capucin...	1	81.82	Membrane trafficking (Protein recycling)	Cebus capucinus imitator[primates]	Animalia	(32, 43)	1	334	NA	NA	NA	NA
9	XP_005077071.2	protein unc-119 homolog A isoform X1 [Mesocricetus auratus]	1	81.82	Membrane trafficking (Protein recycling)	Mesocricetus auratus (golden hamster)[rodents]	Animalia	(92, 102)	2	299	Cyt	2	-8.57	Spindle pole
10	XP_023595477.1	protein unc-119 homolog A isoform X1 [Trichechus manatus...	1	81.82	Membrane trafficking (Protein recycling)	Trichechus manatus latirostris (Florida manatee)[placentals]	Animalia	(35, 45)	1	263	Cyt	1	0.53	Spindle pole
11	XP_016819203.1	protein unc-119 homolog A isoform X1 [Cricetulus griseus]	1	81.82	Membrane trafficking (Protein recycling)	Cricetulus griseus (Chinese hamster)[rodents]	Animalia	(32, 43)	1	334	NA	NA	NA	NA
12	XP_008064897.1	protein unc-119 homolog A isoform X1 [Carlito syrichta]	1	81.82	Membrane trafficking (Protein recycling)	Carlito syrichta (Philippine tarsier)[primates]	Animalia	(33, 43)	1	248	EC	2	1.05	Spindle pole, centrosome, Extracellular
13	XP_021086812.1	protein unc-119 homolog A isoform X2 [Mesocricetus auratus]	1	81.82	Membrane trafficking (Protein recycling)	Mesocricetus auratus (golden hamster)[rodents]	Animalia	(92, 102)	2	245	Cyt	1	-8.57	Spindle pole
14	XP_004385432.1	protein unc-119 homolog A isoform X2 [Trichechus manatus...	1	81.82	Membrane trafficking (Protein recycling)	Trichechus manatus latirostris (Florida manatee)[placentals]	Animalia	(35, 45)	1	242	Cyt	1	0.53	Spindle pole
15	XP_025706900.1	protein unc-119 homolog A isoform X1 [Callorhinus ursinus]	1	81.82	Membrane trafficking (Protein recycling)	Callorhinus ursinus (northern fur seal)[carnivores]	Animalia	(35, 45)	1	242	Cyt	1	0.53	Spindle pole
16	XP_007530772.1	PREDICTED: protein unc-119 homolog A [Erinaceus europaeus]	1	81.82	Membrane trafficking (Protein recycling)	Erinaceus europaeus (western European hedgehog)[insectivores]	Animalia	(35, 45)	1	242	Cyt	2	0.21	Spindle pole
17	XP_019279340.1	PREDICTED: protein unc-119 homolog A [Panthera pardus]	1	81.82	Membrane trafficking (Protein recycling)	Panthera pardus (leopard)[carnivores]	Animalia	(35, 45)	1	242	Cyt	2	0.53	Spindle pole
18	XP_017515453.1	PREDICTED: protein unc-119 homolog A [Manis javanica]	1	81.82	Membrane trafficking (Protein recycling)	Manis javanica (Malayan pangolin)[placentals]	Animalia	(34, 45)	1	242	NA	NA	NA	NA
19	XP_021559873.1	protein unc-119 homolog A [Neomonachus schauinslandi]	1	81.82	Membrane trafficking (Protein recycling)	Neomonachus schauinslandi (Hawaiian monk seal)[carnivores]	Animalia	(35, 45)	1	242	Cyt	1	0.53	Spindle pole
20	XP_004399708.1	PREDICTED: protein unc-119 homolog A [Odobenus rosmarus...	1	81.82	Membrane trafficking (Protein recycling)	Odobenus rosmarus divergens (Pacific walrus)[carnivores]	Animalia	(35, 45)	1	242	Cyt	1	0.053	Spindle pole
21	XP_007935560.1	PREDICTED: protein unc-119 homolog A [Orycteropus afer afer]	1	81.82	Membrane trafficking (Protein recycling)	Orycteropus afer afer[placentals]	Animalia	(34, 45)	1	242	NA	NA	NA	NA
22	XP_006874269.1	PREDICTED: protein unc-119 homolog A [Chrysochloris asiatica]	1	81.82	Membrane trafficking (Protein recycling)	Chrysochloris asiatica (Cape golden mole)[placentals]	Animalia	(35, 45)	1	242	Cyt	1	1.05	Spindle pole
23	XP_003416952.1	protein unc-119 homolog A [Loxodonta africana]	1	81.82	Membrane trafficking (Protein recycling)	Loxodonta africana (African savanna elephant)[placentals]	Animalia	(35, 45)	1	242	Cyt	2	-4.91	Spindle pole
24	XP_008146029.1	protein unc-119 homolog A isoform X1 [Eptesicus fuscus]	1	81.82	Membrane trafficking (Protein recycling)	Eptesicus fuscus (big brown bat)[bats]	Animalia	(34, 45)	1	242	NA	NA	NA	NA
25	XP_025332194.1	protein unc-119 homolog A isoform X1 [Canis lupus dingo]	1	81.82	Membrane trafficking (Protein recycling)	Canis lupus dingo (dingo)[carnivores]	Animalia	(34, 45)	1	242	NA	NA	NA	NA
26	XP_027482332.1	protein unc-119 homolog A [Zalophus californianus]	1	81.82	Membrane trafficking (Protein recycling)	Zalophus californianus (California sea lion)[carnivores]	Animalia	(35, 45)	1	242	Cyt	1	0.53	Spindle pole
27	XP_028377495.1	protein unc-119 homolog A isoform X1 [Phyllostomus discolor]	1	81.82	Membrane trafficking (Protein recycling)	Phyllostomus discolor (pale spear-nosed bat)[bats]	Animalia	(35, 45)	1	242	Cyt	1	0.84	Spindle pole
28	XP_022365722.1	protein unc-119 homolog A [Enhydra lutris kenyoni]	1	81.82	Membrane trafficking (Protein recycling)	Enhydra lutris kenyoni[carnivores]	Animalia	(35, 45)	1	242	Cyt	1	0.53	Spindle pole
29	XP_006731644.1	protein unc-119 homolog A [Leptonychotes weddellii]	1	81.82	Membrane trafficking (Protein recycling)	Leptonychotes weddellii (Weddell seal)[carnivores]	Animalia	(35, 45)	1	242	Cyt	1	0.53	Spindle pole
30	XP_021495474.1	protein unc-119 homolog A isoform X1 [Meriones unguiculatus]	1	81.82	Membrane trafficking (Protein recycling)	Meriones unguiculatus (Mongolian gerbil)[rodents]	Animalia	(34, 45)	1	242	NA	NA	NA	NA
31	XP_022451281.1	protein unc-119 homolog A [Delphinapterus leucas]	1	81.82	Membrane trafficking (Protein recycling)	Delphinapterus leucas (beluga whale)[whales & dolphins]	Animalia	(35, 45)	1	242	EC	2	0.11	Spindle pole, Extracellular, cell bridge
32	XP_015423363.1	PREDICTED: LOW QUALITY PROTEIN: protein unc-119 homolog A-like...	1	81.82	Membrane trafficking (Protein recycling)	[Myotis davidii]	Animalia	(34, 45)	1	242	NA	NA	NA	NA
33	XP_026373489.1	protein unc-119 homolog A isoform X1 [Ursus arctos horribilis]	1	81.82	Membrane trafficking (Protein recycling)	Ursus arctos horribilis[carnivores]	Animalia	(35, 45)	1	242	Cyt	1	0.53	Spindle pole
34	XP_007452477.1	PREDICTED: protein unc-119 homolog A [Lipotes vexillifer]	1	81.82	Membrane trafficking (Protein recycling)	Lipotes vexillifer (Yangtze River dolphin)[whales & dolphins]	Animalia	(34, 44)	1	241	Cyt	2	1.05	Spindle pole
35	XP_004267182.1	PREDICTED: protein unc-119 homolog A [Orcinus orca]	1	81.82	Membrane trafficking (Protein recycling)	Orcinus orca (killer whale)[whales & dolphins]	Animalia	(33, 44)	1	241	NA	NA	NA	NA
36	XP_004593967.1	PREDICTED: protein unc-119 homolog A [Ochotona princeps]	1	81.82	Membrane trafficking (Protein recycling)	Ochotona princeps (American pika)[rabbits & hares]	Animalia	(33, 44)	1	241	NA	NA	NA	NA
37	XP_023983579.1	protein unc-119 homolog A [Physeter catodon]	1	81.82	Membrane trafficking (Protein recycling)	Physeter catodon (sperm whale)[whales & dolphins]	Animalia	(34, 44)	1	241	EC	2	1.05	Spindle pole, extracelular matriz
38	XP_028722717.1	protein unc-119 homolog A isoform X1 [Peromyscus leucopus]	1	81.82	Membrane trafficking (Protein recycling)	Peromyscus leucopus (white-footed mouse)[rodents]	Animalia	(33, 43)	1	240	NA	NA	NA	NA
39	NP_005139.1	protein unc-119 homolog A isoform a [Homo sapiens]	1	81.82	Membrane trafficking (Protein recycling)	Homo sapiens (human)[primates]	Animalia	(33, 43)	1	240	EC	5	0.62	Spindle pole, Sipapsis, Extracelular Matrix
40	XP_008064898.1	protein unc-119 homolog A isoform X2 [Carlito syrichta]	1	81.82	Membrane trafficking (Protein recycling)	Carlito syrichta (Philippine tarsier)[primates]	Animalia	(33, 43)	1	240	Cyt	1	1.05	Spindle pole
41	XP_008269256.2	PREDICTED: protein unc-119 homolog A [Oryctolagus cuniculus]	1	81.82	Membrane trafficking (Protein recycling)	Oryctolagus cuniculus (rabbit)[rabbits & hares]	Animalia	(32, 43)	1	240	NA	NA	NA	NA
42	XP_012304799.1	protein unc-119 homolog A isoform X1 [Aotus nancymaae]	1	81.82	Membrane trafficking (Protein recycling)	Aotus nancymaae (Ma's night monkey)[primates]	Animalia	(33, 43)	1	240	EC	2	0.53	Spindle pole, intercelular bridge
43	XP_026244686.1	protein unc-119 homolog A [Urocitellus parryii]	1	81.82	Membrane trafficking (Protein recycling)	Urocitellus parryii (Arctic ground squirrel)[rodents]	Animalia	(32, 43)	1	240	NA	NA	NA	NA
44	XP_027780279.1	protein unc-119 homolog A [Marmota flaviventris]	1	81.82	Membrane trafficking (Protein recycling)	[Marmota flaviventris]	Animalia	(32, 43)	1	240	NA	NA	NA	NA
45	XP_002748297.1	PREDICTED: protein unc-119 homolog A [Callithrix jacchus]	1	81.82	Membrane trafficking (Protein recycling)	Callithrix jacchus (white-tufted-ear marmoset)[primates]	Animalia	(33, 43)	1	240	Cyt	2	0.53	Spindle pole
46	OWK15524.1	UNC119 [Cervus elaphus hippelaphus]	1	81.82	Membrane trafficking (Protein recycling)	Cervus elaphus hippelaphus[even-toed ungulates]	Animalia	(33, 43)	1	240	Cyt	1	0.53	Spindle pole
47	XP_012503793.1	PREDICTED: protein unc-119 homolog A [Propithecus coquereli]	1	81.82	Membrane trafficking (Protein recycling)	Propithecus coquereli (Coquerel's sifaka)[primates]	Animalia	(33, 43)	1	240	EC	2	0.21	Spindle pole, intercelular bridge
48	XP_005327877.1	protein unc-119 homolog A isoform X1 [Ictidomys tridecemlineatus]	1	81.82	Membrane trafficking (Protein recycling)	Ictidomys tridecemlineatus (thirteen-lined ground squirrel)[rodents]	Animalia	(33, 43)	1	240	EC	2	-3.14	Spindle pole, intercelular bridge
49	XP_003514926.1	protein unc-119 homolog A isoform X2 [Cricetulus griseus]	1	81.82	Membrane trafficking (Protein recycling)	Cricetulus griseus (Chinese hamster)[rodents]	Animalia	(33, 43)	1	240	EC	2	0.31	Spindle pole, intercelular bridge
50	XP_012358967.1	protein unc-119 homolog A [Nomascus leucogenys]	1	81.82	Membrane trafficking (Protein recycling)	Nomascus leucogenys (northern white-cheeked gibbon)[primates]	Animalia	(33, 43)	1	240	EC	2	0.53	Spindle pole	, Intercelular bridge
51	XP_004664665.1	PREDICTED: protein unc-119 homolog A [Jaculus jaculus]	1	81.82	Membrane trafficking (Protein recycling)	Jaculus jaculus (lesser Egyptian jerboa)[rodents]	Animalia	(32, 43)	1	240	NA	NA	NA	NA
52	O19177.2	RecName: Full=Protein unc-119 homolog A; AltName: Full=CRG4;...	1	81.82	Membrane trafficking (Protein recycling)	Canis lupus familiaris	Animalia	(33-43)	1	242	EC	4	-4.4	Spindle pole, intercelular bridge
53	XP_001145903.1	protein unc-119 homolog A [Pan troglodytes]	1	81.82	Membrane trafficking (Protein recycling)	Pan troglodytes (chimpanzee)[primates]	Animalia	(33, 43)	1	240	EC	3	0	Spindle pole, intercelular bridge
54	XP_015356608.1	PREDICTED: protein unc-119 homolog A [Marmota marmota marmota]	1	81.82	Membrane trafficking (Protein recycling)	Marmota marmota marmota (Alpine marmot)[rodents]	Animalia	(32, 43)	1	240	NA	NA	NA	NA
55	XP_006977534.1	PREDICTED: protein unc-119 homolog A isoform X1 [Peromyscus...	1	81.82	Membrane trafficking (Protein recycling)	Peromyscus maniculatus bairdii (prairie deer mouse)[rodents]	Animalia	(33, 43)	1	240	Cyt	1	-0.41	spindle pole
56	NP_001029817.1	protein unc-119 homolog A [Bos taurus]	1	81.82	Membrane trafficking (Protein recycling)	Bos taurus (cattle)[even-toed ungulates]	Animalia	(32, 43)	1	240	EC	5	0.53	spindle pole, Intercelular bridge
57	XP_012596155.1	protein unc-119 homolog A [Microcebus murinus]	1	81.82	Membrane trafficking (Protein recycling)	Microcebus murinus (gray mouse lemur)[primates]	Animalia	(32, 43)	1	240	NA	NA	NA	NA
58	XP_008838812.1	protein unc-119 homolog A isoform X1 [Nannospalax galili]	1	81.82	Membrane trafficking (Protein recycling)	Nannospalax galili (Upper Galilee mountains blind mole rat)[rodents]	Animalia	(32, 43)	1	240	NA	NA	NA	NA
59	XP_029069047.1	protein unc-119 homolog A [Monodon monoceros]	1	81.82	Membrane trafficking (Protein recycling)	Monodon monoceros (narwhal)[whales & dolphins]	Animalia	(32, 43)	1	240	NA	NA	NA	NA
60	EAW51093.1	unc-119 homolog (C. elegans), isoform CRA_a [Homo sapiens]	1	81.82	Membrane trafficking (Protein recycling)	Homo sapiens (human)[primates]	Animalia	(32, 43)	1	233	NA	NA	NA	NA
61	XP_027241631.1	protein unc-119 homolog A isoform X3 [Cricetulus griseus]	1	81.82	Membrane trafficking (Protein recycling)	Cricetulus griseus (Chinese hamster)[rodents]	Animalia	(32, 43)	1	225	NA	NA	NA	NA
62	NP_473376.1	protein unc-119 homolog A isoform b [Homo sapiens]	1	81.82	Membrane trafficking (Protein recycling)	Homo sapiens (human)[primates]	Animalia	(33, 43)	1	220	EC	5	0.62	Spindle pole, intercelular bridge
63	PNI46915.1	UNC119 isoform 3 [Pan troglodytes]	1	81.82	Membrane trafficking (Protein recycling)	Pan troglodytes (chimpanzee)[primates]	Animalia	(33, 43)	1	220	Cyt	1	0.13	Spindle pole
64	XP_008838813.1	protein unc-119 homolog A isoform X2 [Nannospalax galili]	1	81.82	Membrane trafficking (Protein recycling)	Nannospalax galili (Upper Galilee mountains blind mole rat)[rodents]	Animalia	(32, 43)	1	215	NA	NA	NA	NA
65	XP_015851740.1	PREDICTED: protein unc-119 homolog A isoform X2 [Peromyscus...	1	81.82	Membrane trafficking (Protein recycling)	Peromyscus maniculatus bairdii (prairie deer mouse)[rodents]	Animalia	(33, 43)	1	211	Cyt	1	-0.41	Spindle pole
66	PNI46918.1	UNC119 isoform 6 [Pan troglodytes]	1	81.82	Membrane trafficking (Protein recycling)	Pan troglodytes (chimpanzee)[primates]	Animalia	(33, 43)	1	208	Cyt	1	0.31	Spindle pole
67	XP_023595479.1	protein unc-119 homolog A isoform X3 [Trichechus manatus...	1	81.82	Membrane trafficking (Protein recycling)	Trichechus manatus latirostris (Florida manatee)[placentals]	Animalia	(35, 45)	1	207	Cyt	1	0.53	Spindle pole
68	XP_021572596.1	protein unc-119 homolog A isoform X3 [Carlito syrichta]	1	81.82	Membrane trafficking (Protein recycling)	Carlito syrichta (Philippine tarsier)[primates]	Animalia	(33, 43)	1	205	Cyt	1	1.05	Spindle pole
69	XP_012304800.1	protein unc-119 homolog A isoform X2 [Aotus nancymaae]	1	81.82	Membrane trafficking (Protein recycling)	Aotus nancymaae (Ma's night monkey)[primates]	Animalia	(32, 43)	1	205	NA	NA	NA	NA
70	EAW51097.1	unc-119 homolog (C. elegans), isoform CRA_e [Homo sapiens]	1	81.82	Membrane trafficking (Protein recycling)	Homo sapiens (human)[primates]	Animalia	(32, 43)	1	202	NA	NA	NA	NA
71	XP_011523761.1	protein unc-119 homolog A isoform X1 [Homo sapiens]	1	81.82	Membrane trafficking (Protein recycling)	Homo sapiens (human)[primates]	Animalia	(32, 43)	2	85	NA	NA	NA	NA
72	PNI46917.1	UNC119 isoform 5 [Pan troglodytes]	1	81.82	Membrane trafficking (Protein recycling)	Pan troglodytes (chimpanzee)[primates]	Animalia	(29, 40)	2	85	NA	NA	NA	NA
73	XP_031209562.1	protein unc-119 homolog A [Mastomys coucha]	1	81.82	Membrane trafficking (Protein recycling)	Mastomys coucha (southern multimammate mouse)[rodents]	Animalia	(32, 43)	1	240	NA	NA	NA	NA
74	XP_001504190.1	protein unc-119 homolog A [Equus caballus]	0.9	80	Membrane trafficking (Protein recycling)	[Equus caballus]	Animalia	(35-45)	1	242	EC	3	0.53	Spindle pole, intercelular bridge
75	XP_004747055.1	PREDICTED: protein unc-119 homolog A [Mustela putorius furo]	0.9	80	Membrane trafficking (Protein recycling)	[Mustela putorius furo]	Animalia	(34-44)	1	241	EC	2	0.53	Spindle pole, intercelular bridge
76	XP_011730218.1	protein unc-119 homolog A isoform X1 [Macaca nemestrina]	0.9	80	Membrane trafficking (Protein recycling)	[Macaca nemestrina]	Animalia	(33-43)	1	240	EC	2	0.53	Spindle pole, intercelular bridge
77	XP_011927778.1	PREDICTED: protein unc-119 homolog A isoform X1 [Cercocebus atys]	0.9	80	Membrane trafficking (Protein recycling)	[Cercocebus atys]	Animalia	(33-43)	1	240	EC	1	-4.29	Spindle pole, intercelular bridge
78	XP_003912565.1	protein unc-119 homolog A isoform X1 [Papio anubis]	0.9	80	Membrane trafficking (Protein recycling)	[Papio anubis]	Animalia	(33-43)	1	240	EC	2	0.53	Spindle pole, intercelular bridge
79	XP_020018538.1	protein unc-119 homolog A [Castor canadensis]	0.9	80	Membrane trafficking (Protein recycling)	[Castor canadensis]	Animalia	(32-43)	1	240	NA	NA	NA	NA
80	XP_008008979.1	PREDICTED: protein unc-119 homolog A isoform X1 [Chlorocebus...	0.9	80	Membrane trafficking (Protein recycling)	[Chlorocebus sabaeus]	Animalia	(32-43)	1	240	NA	NA	NA	NA
82	XP_017744414.1	PREDICTED: protein unc-119 homolog A isoform X1 [Rhinopithecus...	0.9	80	Membrane trafficking (Protein recycling)	Rhinopithecus [primates]	Animalia	(33-43)	1	240	EC	2	0.53	Spindle pole, Intercelular bridge
83	XP_005349513.1	protein unc-119 homolog A isoform X2 [Microtus ochrogaster]	0.9	80	Membrane trafficking (Protein recycling)	[Microtus ochrogaster]	Animalia	(32-43)	1	240	NA	NA	NA	NA
84	XP_006891016.1	PREDICTED: protein unc-119 homolog A [Elephantulus edwardii]	0.9	80	Membrane trafficking (Protein recycling)	[Elephantulus edwardii]	Animalia	(30-41	1	238	NA	NA	NA	NA
85	PNJ34196.1	UNC119 isoform 3 [Pongo abelii]	0.9	80	Membrane trafficking (Protein recycling)	[Pongo abelii]	Animalia	33-43	1	220	Cyt	1	0.53	Spindle pole
86	PNJ34199.1	UNC119 isoform 6 [Pongo abelii]	0.9	80	Membrane trafficking (Protein recycling)	[Pongo abelii]	Animalia	33-43	1	208	Cyt	1	0.53	Spindle pole
87	XP_011927779.1	PREDICTED: protein unc-119 homolog A isoform X2 [Cercocebus atys]	0.9	80	Membrane trafficking (Protein recycling)	[Cercocebus atys]	Animalia	32-43	1	205	NA	NA	NA	NA
88	XP_008008980.1	PREDICTED: protein unc-119 homolog A isoform X2 [Chlorocebus...	0.9	80	Membrane trafficking (Protein recycling)	[Chlorocebus sabaeus]	Animalia	32-43	1	205	NA	NA	NA	NA
89	XP_011730225.1	protein unc-119 homolog A isoform X2 [Macaca nemestrina]	0.9	80	Membrane trafficking (Protein recycling)	[Macaca nemestrina]	Animalia	32-43	1	205	NA	NA	NA	NA
90	XP_009188211.1	protein unc-119 homolog A isoform X2 [Papio anubis]	0.9	80	Membrane trafficking (Protein recycling)	[Papio anubis]	Animalia	32-43	1	205	NA	NA	NA	NA
91	XP_017744416.1	PREDICTED: protein unc-119 homolog A isoform X3 [Rhinopithecus...	0.9	80	Membrane trafficking (Protein recycling)	[Rhinopithecus bieti]	Animalia	32-43	1	202	NA	NA	NA	NA
92	PNJ34198.1	UNC119 isoform 5 [Pongo abelii]	0.9	80	Membrane trafficking (Protein recycling)	[Pongo abelii]	Animalia	29-40	2	85	NA	NA	NA	NA
93	XP_006517586.1	AP-3 complex subunit beta-1 isoform X1 [Mus musculus]	1	72.73	Membrane trafficking (Endosome - Lysosome)	Mus musculus (house mouse)[rodents]	Animalia	(792, 803)	3	1189	NA	NA	NA	NA
94	XP_029399761.1	AP-3 complex subunit beta-1 isoform X1 [Mus pahari]	1	72.73	Membrane trafficking (Endosome - Lysosome)	Mus pahari (shrew mouse)[rodents]	Animalia	(790, 801)	3	1116	NA	NA	NA	NA
95	XP_029324442.1	AP-3 complex subunit beta-1 isoform X1 [Mus caroli]	1	72.73	Membrane trafficking (Endosome - Lysosome)	Mus caroli (Ryukyu mouse)[rodents]	Animalia	(786, 796)	3	1111	Cyt	2	-4.4	Membrane periphery
96	EDL00921.1	adaptor-related protein complex 3, beta 1 subunit, isoform CRA...	1	72.73	Membrane trafficking (Endosome - Golgi transport)	Mus musculus (house mouse)[rodents]	Animalia	(793, 804)	3	1106	NA	NA	NA	NA
97	NP_033810.2	AP-3 complex subunit beta-1 [Mus musculus]	1	72.73	Membrane trafficking (Endosome - Lysosome)	Mus musculus (house mouse)[rodents]	Animalia	(792, 803)	3	1105	Cyt	5	-4.4	Membrane periphery
98	AAC78338.1	Ap-3 complex beta3A subunit [Mus musculus]	1	72.73	Membrane trafficking (Endosome - Lysosome)	Mus musculus (house mouse)[rodents]	Animalia	(792, 803)	3	1105	Cyt	5	-4.4	Membrane periphery
99	XP_021063930.1	AP-3 complex subunit beta-1 isoform X2 [Mus pahari]	1	72.73	Membrane trafficking (Endosome - Lysosome)	Mus pahari (shrew mouse)[rodents]	Animalia	(790, 801)	3	1103	NA	NA	NA	NA
100	XP_031215925.1	AP-3 complex subunit beta-1 [Mastomys coucha]	1	72.73	Membrane trafficking (Endosome - Lysosome)	Mastomys coucha (southern multimammate mouse)[rodents]	Animalia	(788, 799)	3	1101	NA	NA	NA	NA
101	XP_021035939.1	AP-3 complex subunit beta-1 isoform X2 [Mus caroli]	1	72.73	Membrane trafficking (Endosome - Lysosome)	Mus caroli (Ryukyu mouse)[rodents]	Animalia	(786, 796)	3	1098	Cyt	2	-4.4	Membrane periphery
102	XP_028615941.1	AP-3 complex subunit beta-1 [Grammomys surdaster]	1	72.73	Membrane trafficking (Endosome - Lysosome)	Grammomys surdaster[rodents]	Animalia	(784, 795)	3	1097	NA	NA	NA	NA
103	XP_006231876.1	PREDICTED: AP-3 complex subunit beta-1 isoform X1 [Rattus...	1	72.73	Membrane trafficking (Endosome - Lysosome)	Rattus norvegicus (Norway rat)[rodents]	Animalia	(783, 794)	3	1096	Cyt	5	-4.4	Membrane periphery
104	NP_001101116.1	AP-3 complex subunit beta-1 [Rattus norvegicus]	1	72.73	Membrane trafficking (Endosome - Lysosome)	Rattus norvegicus (Norway rat)[rodents]	Animalia	(469, 480)	3	794	Cyt	5	0.35	Membrane periphery
105	EDL00920.1	adaptor-related protein complex 3, beta 1 subunit, isoform CRA...	1	72.73	Membrane trafficking (Endosome - Lysosome)	Mus musculus (house mouse)[rodents]	Animalia	(475, 486)	3	747	NA	NA	NA	NA
106	XP_004862347.1	beclin-2-like [Heterocephalus glaber]	0.9	80	Membrane trafficking (Autophagy)	Heterocephalus glaber (naked mole-rat)[rodents]	Animalia	(33, 44)	1	422	NA	NA	NA	NA
107	EHB03754.1	Beclin-1-like protein 1 [Heterocephalus glaber]	0.9	80	Membrane trafficking (Autophagy)	Heterocephalus glaber (naked mole-rat)[rodents]	Animalia	(33, 44)	1	401	NA	NA	NA	NA
108	XP_020659422.1	C-Jun-amino-terminal kinase-interacting protein 2 [Pogona...	0.9	80	Membrane trafficking (Endocytosis)	[Pogona vitticeps]	Animalia	(595, 606)	3	1178	NA	NA	NA	NA
109	XP_011833833.1	PREDICTED: beta-taxilin [Mandrillus leucophaeus]	1	72.73	Â ProteinsÂ participating inÂ exocytosis (Syntaxins)	Mandrillus leucophaeus	Animalia	(646, 657)	4	768	NA	NA	NA	NA		#DIV/0!
110	XP_017385902.1	PREDICTED: beta-taxilin isoform X1 [Cebus capucinus imitator]	1	72.73	Â ProteinsÂ participating inÂ exocytosis (Syntaxins)	[Cebus capucinus imitator]	Animalia	(619, 630)	4	741	NA	NA	NA	NA
111	XP_008005036.1	PREDICTED: beta-taxilin isoform X1 [Chlorocebus sabaeus]	1	72.73	Â ProteinsÂ participating inÂ exocytosis (Syntaxins)	[Chlorocebus sabaeus]	Animalia	(572, 583)	4	694	NA	NA	NA	NA
112	XP_017385903.1	PREDICTED: beta-taxilin isoform X2 [Cebus capucinus imitator]	1	72.73	Â ProteinsÂ participating inÂ exocytosis (Syntaxins)	[Cebus capucinus imitator]	Animalia	(569, 580)	4	691	NA	NA	NA	NA
113	XP_002747121.2	PREDICTED: beta-taxilin [Callithrix jacchus]	1	72.73	Â ProteinsÂ participating inÂ exocytosis (Syntaxins)	Callithrix jacchus (white-tufted-ear marmoset)[primates]	Animalia	(569, 580)	4	691	NA	NA	NA	NA
114	XP_025239554.1	beta-taxilin [Theropithecus gelada]	1	72.73	Â ProteinsÂ participating inÂ exocytosis (Syntaxins)	[Theropithecus gelada]	Animalia	(564, 575)	4	688	NA	NA	NA	NA
115	XP_003898152.1	beta-taxilin [Papio anubis]	1	72.73	Â ProteinsÂ participating inÂ exocytosis (Syntaxins)	[Papio anubis]	Animalia	(565, 575)	4	688	Cyt	1	-4.4	Cytoplasm
116	XP_011946884.1	PREDICTED: beta-taxilin [Cercocebus atys]	1	72.73	Â ProteinsÂ participating inÂ exocytosis (Syntaxins)	[Cercocebus atys]	Animalia	(565, 575)	4	686	Cyt	1	-4.4	Cytoplasm
117	XP_025239554.1	PREDICTED: beta-taxilin [Rhinopithecus bieti]	1	72.73	Â ProteinsÂ participating inÂ exocytosis (Syntaxins)	[Rhinopithecus bieti]	Animalia	(562, 573)	4	688	NA	NA	NA	NA
118	NP_694967.3	beta-taxilin [Homo sapiens]	1	72.73	Â ProteinsÂ participating inÂ exocytosis (Syntaxins)	Homo sapiens (human)[primates]	Animalia	(562, 573)	4	684	Cyt	5	-4.4	Cytoplasm
119	AAI15384.1	Taxilin beta [Homo sapiens]	1	72.73	Â ProteinsÂ participating inÂ exocytosis (Syntaxins)	Homo sapiens (human)[primates]	Animalia	(562, 573)	4	684	Cyt	5	-4.4	Cytoplasm
120	XP_010377823.1	beta-taxilin [Rhinopithecus roxellana]	1	72.73	Â ProteinsÂ participating inÂ exocytosis (Syntaxins)	[Rhinopithecus roxellana]	Animalia	(563, 573)	4	684	Cyt	1	-4.4	Cytoplasm
121	XP_023046771.2	beta-taxilin [Piliocolobus tephrosceles]	1	72.73	Â ProteinsÂ participating inÂ exocytosis (Syntaxins)	Piliocolobus tephrosceles (Ugandan red Colobus)[primates]	Animalia	(562, 573)	4	684	NA	NA	NA	NA
122	XP_011817448.1	PREDICTED: beta-taxilin [Colobus angolensis palliatus]	1	72.73	Â ProteinsÂ participating inÂ exocytosis (Syntaxins)	[Colobus angolensis palliatus]	Animalia	(563, 573)	4	684	Cyt	1	-4.4	Cytoplasm
123	XP_008005037.1	PREDICTED: beta-taxilin isoform X2 [Chlorocebus sabaeus]	1	72.73	Â ProteinsÂ participating inÂ exocytosis (Syntaxins)	[Chlorocebus sabaeus]	Animalia	(563, 573)	4	684	Cyt	1	-4.4	Cytoplasm
124	XP_009240580.2	beta-taxilin [Pongo abelii]	1	72.73	Â ProteinsÂ participating inÂ exocytosis (Syntaxins)	[Pongo abelii]	Animalia	(562, 573)	4	684	NA	NA	NA	NA
125	XP_003255844.2	beta-taxilin [Nomascus leucogenys]	1	72.73	Â ProteinsÂ participating inÂ exocytosis (Syntaxins)	Nomascus leucogenys (northern white-cheeked gibbon)[primates]	Animalia	(562, 572)	4	680	Cyt	1	-4.4	Cytoplasm
126	XP_010335884.1	PREDICTED: beta-taxilin [Saimiri boliviensis boliviensis]	1	72.73	Â ProteinsÂ participating inÂ exocytosis (Syntaxins)	[Saimiri boliviensis boliviensis]	Animalia	(548, 559)	4	670	NA	NA	NA	NA
127	XP_011533808.1	beta-taxilin isoform X2 [Homo sapiens]	1	72.73	Â ProteinsÂ participating inÂ exocytosis (Syntaxins)	Homo sapiens (human)[primates]	Animalia	(414, 425)	4	536	NA	NA	NA	NA
128	XP_012311213.2	beta-taxilin-like [Aotus nancymaae]	1	72.73	Â ProteinsÂ participating inÂ exocytosis (Syntaxins)	Aotus nancymaae (Ma's night monkey)[primates]	Animalia	(156, 167)	3	279	NA	NA	NA	NA
129	XP_023388220.1	synaptotagmin-like protein 2 isoform X5 [Pteropus vampyrus]	0.9	80	Membrane trafficking (Exocytosis)	[Pteropus vampyrus]	Animalia	(1263, 1273)	3	1731	Cyt	1	-4.4	Exocytotic vesicles
130	XP_016015843.1	PREDICTED: synaptotagmin-like protein 2 isoform X9 [Rousettus...	0.9	80	Membrane trafficking (Exocytosis)	[Rousettus aegyptiacus]	Animalia	(1256, 1267)	3	1725	NA	NA	NA	NA
131	XP_023388221.1	synaptotagmin-like protein 2 isoform X6 [Pteropus vampyrus]	0.9	80	Membrane trafficking (Exocytosis)	[Pteropus vampyrus]	Animalia	(1263, 1273)	3	1691	Cyt	1	-4.4	Exocytotic vesicles
132	XP_023388222.1	synaptotagmin-like protein 2 isoform X7 [Pteropus vampyrus]	0.9	80	Membrane trafficking (Exocytosis)	[Pteropus vampyrus]	Animalia	(1263, 1273)	4	1675	Cyt	1	-4.4	Exocytotic vesicles
133	XP_003423225.1	C-Jun-amino-terminal kinase-interacting protein 2 [Loxodonta...	1	72.73	Membrane trafficking (Endocytosis)	Loxodonta africana (African savanna elephant)[placentals]	Animalia	(609, 620)	3	1097	NA	NA	NA	NA
134	XP_028934526.1	C-Jun-amino-terminal kinase-interacting protein 2...	1	72.73	Membrane trafficking (Endocytosis)	[Ornithorhynchus anatinus]	Animalia	(463, 474)	2	1050	NA	NA	NA	NA
135	RLQ75224.1	MAPK8IP2 [Cricetulus griseus]	1	72.73	Membrane trafficking (Endocytosis)	Cricetulus griseus (Chinese hamster)[rodents]	Animalia	(501, 512)	3	998	NA	NA	NA	NA
136	XP_027710188.1	C-Jun-amino-terminal kinase-interacting protein 2 isoform X1...	1	72.73	Membrane trafficking (Endocytosis)	[Vombatus ursinus]	Animalia	(393, 404)	2	997	NA	NA	NA	NA
137	XP_020838501.1	C-Jun-amino-terminal kinase-interacting protein 2 [Phascolarct...	1	72.73	Membrane trafficking (Endocytosis)	[Phascolarctos cinereus]	Animalia	(388, 399)	2	994	NA	NA	NA	NA
138	XP_007502833.1	PREDICTED: C-Jun-amino-terminal kinase-interacting protein 2...	1	72.73	Membrane trafficking (Endocytosis)	[Monodelphis domestica]	Animalia	(385, 395)	2	991	Cyt	2	-4.4	Pospsipactic density, citoplasma
139	XP_015515261.1	PREDICTED: glutamyl aminopeptidase-like [Neodiprion lecontei]	1	63.64	Membrane trafficking (Endoplasmic reticulum)	[Neodiprion lecontei]	Animalia	(24, 34)	1	984	Cyt	2	-4.25	integral component of membrane
140	XP_023421373.1	C-Jun-amino-terminal kinase-interacting protein 2 [Cavia...	1	72.73	Membrane trafficking (Endocytosis)	[Cavia porcellus]	Animalia	(479, 490)	3	996	NA	NA	NA	NA
141	XP_010341871.1	PREDICTED: C-Jun-amino-terminal kinase-interacting protein 2...	1	72.73	Membrane trafficking (Endocytosis)	[Saimiri boliviensis boliviensis]	Animalia	(427, 438)	2	923	NA	NA	NA	NA
142	XP_027710189.1	C-Jun-amino-terminal kinase-interacting protein 2 isoform X2...	1	72.73	Membrane trafficking (Endocytosis)	[Vombatus ursinus]	Animalia	(370, 381)	2	914	NA	NA	NA	NA
143	XP_006157663.1	C-Jun-amino-terminal kinase-interacting protein 2 [Tupaia...	1	72.73	Membrane trafficking (Endocytosis)	[Tupaia chinensis]	Animalia	(406, 417)	2	901	NA	NA	NA	NA
144	XP_011840985.1	PREDICTED: C-Jun-amino-terminal kinase-interacting protein 2...	1	72.73	Membrane trafficking (Endocytosis)	[Mandrillus leucophaeus]	Animalia	(388, 398)	2	883	Cyt	2	-6.75	postsynaptic density, cytoplasm
145	ELW49001.1	C-Jun-amino-terminal kinase-interacting protein 2 [Tupaia...	1	72.73	Membrane trafficking (Endocytosis)	[Tupaia chinensis]	Animalia	(377, 388)	2	886	NA	NA	NA	NA
146	XP_008833006.1	C-Jun-amino-terminal kinase-interacting protein 2 isoform X1...	1	72.73	Membrane trafficking (Endocytosis)	[Nannospalax galili]	Animalia	(370, 381)	2	865	NA	NA	NA	NA
147	VFV33916.1	c-jun-amino-terminal kinase-interacting [Lynx pardinus]	1	72.73	Membrane trafficking (Endocytosis)	Lynx pardinus (Spanish lynx)[carnivores]	Animalia	(358-369)	2	860	NA	NA	NA	NA
148	XP_015850589.1	PREDICTED: C-Jun-amino-terminal kinase-interacting protein 2...	1	72.73	Membrane trafficking (Endocytosis)	[Peromyscus maniculatus bairdii]	Animalia	(355, 366)	2	853	NA	NA	NA	NA
149	XP_004700660.1	C-Jun-amino-terminal kinase-interacting protein 2 [Echinops...	1	72.73	Membrane trafficking (Endocytosis)	[Echinops telfairi]	Animalia	(490, 501)	3	852	NA	NA	NA	NA
150	XP_024095480.1	C-Jun-amino-terminal kinase-interacting protein 2 isoform X1...	1	72.73	Membrane trafficking (Endocytosis)	[Pongo abelii]	Animalia	(351, 362)	2	847	NA	NA	NA	NA
151	XP_030176872.1	LOW QUALITY PROTEIN: C-Jun-amino-terminal kinase-interacting...	1	72.73	Membrane trafficking (Endocytosis)	[Lynx canadensis]	Animalia	(334, 345)	2	839	NA	NA	NA	NA
152	XP_019302878.1	PREDICTED: C-Jun-amino-terminal kinase-interacting protein 2...	1	72.73	Membrane trafficking (Endocytosis)	[Panthera pardus]	Animalia	(334, 345)	2	836	NA	NA	NA	NA
153	XP_026926131.1	C-Jun-amino-terminal kinase-interacting protein 2 isoform X1...	1	72.73	Membrane trafficking (Endocytosis)	[Acinonyx jubatus]	Animalia	(334, 345)	2	835	NA	NA	NA	NA
154	NP_001094190	PREDICTED: C-Jun-amino-terminal kinase-interacting protein 2...	1	72.73	Membrane trafficking (Endocytosis)	[Rattus norvegicus]	Animalia	(336-347)	2	835	NA	NA	NA	NA
155	XP_023113443.1	C-Jun-amino-terminal kinase-interacting protein 2 [Felis catus]	1	72.73	Membrane trafficking (Endocytosis)	Felis catus (domestic cat)[carnivores]	Animalia	(333, 344)	2	834	NA	NA	NA	NA
156	XP_021543449.1	C-Jun-amino-terminal kinase-interacting protein 2 [Neomonachus...	1	72.73	Membrane trafficking (Endocytosis)	Neomonachus schauinslandi (Hawaiian monk seal)[carnivores]	Animalia	(343, 354)	2	834	NA	NA	NA	NA
157	XP_021038974.1	C-Jun-amino-terminal kinase-interacting protein 2 [Mus caroli]	1	72.73	Membrane trafficking (Endocytosis)	Mus caroli (Ryukyu mouse)[rodents]	Animalia	(334, 345)	2	834	NA	NA	NA	NA
158	XP_022374873.1	C-Jun-amino-terminal kinase-interacting protein 2 [Enhydra...	1	72.73	Membrane trafficking (Endocytosis)	Enhydra lutris kenyoni[carnivores]	Animalia	(341, 352)	2	832	NA	NA	NA	NA
159	XP_030770255.1	C-Jun-amino-terminal kinase-interacting protein 2 isoform X1...	1	72.73	Membrane trafficking (Endocytosis)	[Enhydra lutris kenyoni]	Animalia	(329, 340)	2	832	NA	NA	NA	NA
160	XP_031208795.1	C-Jun-amino-terminal kinase-interacting protein 2 [Mastomys...	1	72.73	Membrane trafficking (Endocytosis)	[Mastomys coucha]	Animalia	(333, 344)	2	831	NA	NA	NA	NA
161	XP_004409706.1	PREDICTED: C-Jun-amino-terminal kinase-interacting protein 2...	1	72.73	Membrane trafficking (Endocytosis)	[Odobenus rosmarus divergens]	Animalia	(341, 352)	2	831	NA	NA	NA	NA
162	XP_030770256.1	C-Jun-amino-terminal kinase-interacting protein 2 isoform X2...	1	72.73	Membrane trafficking (Endocytosis)	[Rhinopithecus roxellana]	Animalia	(328, 339)	2	831	NA	NA	NA	NA
163	XP_006735433.1	C-Jun-amino-terminal kinase-interacting protein 2 [Leptonychot...	1	72.73	Membrane trafficking (Endocytosis)	Leptonychotes weddellii (Weddell seal)[carnivores]	Animalia	(340, 351)	2	831	NA	NA	NA	NA
164	XP_026303921.1	C-Jun-amino-terminal kinase-interacting protein 2 [Piliocolobu...	1	72.73	Membrane trafficking (Endocytosis)	Piliocolobus [primates]	Animalia	(328, 339)	2	831	NA	NA	NA	NA
165	XP_028725045.1	C-Jun-amino-terminal kinase-interacting protein 2 [Peromyscus...	1	72.73	Membrane trafficking (Endocytosis)	Peromyscus leucopus (white-footed mouse)[rodents]	Animalia	(332, 343)	2	831	NA	NA	NA	NA
166	XP_004438074.1	PREDICTED: C-Jun-amino-terminal kinase-interacting protein 2...	1	72.73	Membrane trafficking (Endocytosis)	[Ceratotherium simum simum]	Animalia	(340, 351)	2	831	NA	NA	NA	NA
167	NP_068740.3	C-Jun-amino-terminal kinase-interacting protein 2 [Mus musculus]	1	72.73	Membrane trafficking (Endocytosis)	Mus musculus (house mouse)[rodents]	Animalia	(334, 345)	2	830	Cyt	5	-4.4	Cytoplasm
168	XP_020946935.1	LOW QUALITY PROTEIN: C-Jun-amino-terminal kinase-interacting...	1	72.73	Membrane trafficking (Endocytosis)	[Sus scrofa]	Animalia	(329, 340)	2	830	NA	NA	NA	NA
169	XP_005067164.1	C-Jun-amino-terminal kinase-interacting protein 2 [Mesocricetu...	1	72.73	Membrane trafficking (Endocytosis)	Mesocricetus auratus (golden hamster)[rodents]	Animalia	(333, 344)	2	830	Cyt	3	-4.4	postsynaptic density, cytoplasm
170	XP_028609572.1	C-Jun-amino-terminal kinase-interacting protein 2 [Grammomys...	1	72.73	Membrane trafficking (Endocytosis)	[Grammomys surdaster]	Animalia	(331, 342)	2	830	NA	NA	NA	NA
171	XP_014720037.1	PREDICTED: C-Jun-amino-terminal kinase-interacting protein 2...	1	72.73	Membrane trafficking (Endocytosis)	[Equus asinus]	Animalia	(339, 350)	2	830	NA	NA	NA	NA
172	XP_026335085.1	C-Jun-amino-terminal kinase-interacting protein 2 [Ursus arcto...	1	72.73	Membrane trafficking (Endocytosis)	Ursus arctos horribilis[carnivores]	Animalia	(339, 350)	2	829	NA	NA	NA	NA
173	XP_017360449.1	PREDICTED: C-Jun-amino-terminal kinase-interacting protein 2...	1	72.73	Membrane trafficking (Endocytosis)	[Cebus capucinus imitator]	Animalia	(333, 344)	2	829	NA	NA	NA	NA
174	XP_027451375.1	C-Jun-amino-terminal kinase-interacting protein 2 [Zalophus...	1	72.73	Membrane trafficking (Endocytosis)	Zalophus californianus (California sea lion)[carnivores]	Animalia	(339, 350)	2	829	NA	NA	NA	NA
175	XP_023487330.1	C-Jun-amino-terminal kinase-interacting protein 2 [Equus...	1	72.73	Membrane trafficking (Endocytosis)	[Equus caballus]	Animalia	(339, 350)	2	829	NA	NA	NA	NA
176	XP_025714459.1	C-Jun-amino-terminal kinase-interacting protein 2 [Callorhinus...	1	72.73	Membrane trafficking (Endocytosis)	[Callorhinus ursinus]	Animalia	(339, 350)	2	829	NA	NA	NA	NA
177	XP_026926132.1	C-Jun-amino-terminal kinase-interacting protein 2 isoform X2...	1	72.73	Membrane trafficking (Endocytosis)	[Acinonyx jubatus]	Animalia	(327, 338)	2	828	NA	NA	NA	NA
178	XP_007519426.1	PREDICTED: C-Jun-amino-terminal kinase-interacting protein 2...	1	72.73	Membrane trafficking (Endocytosis)	[Erinaceus europaeus]	Animalia	(339, 350)	2	828	NA	NA	NA	NA
179	XP_021494657.1	C-Jun-amino-terminal kinase-interacting protein 2 [Meriones...	1	72.73	Membrane trafficking (Endocytosis)	Meriones unguiculatus (Mongolian gerbil)[rodents]	Animalia	(333, 344)	2	826	NA	NA	NA	NA
180	XP_010955627.1	PREDICTED: C-Jun-amino-terminal kinase-interacting protein 2...	1	72.73	Membrane trafficking (Endocytosis)	[Camelus bactrianus]	Animalia	(336, 347)	2	826	NA	NA	NA	NA
181	XP_030861162.1	C-Jun-amino-terminal kinase-interacting protein 2 isoform X1...	1	72.73	Membrane trafficking (Endocytosis)	[Gorilla gorilla gorilla]	Animalia	(329, 340)	2	825	NA	NA	NA	NA
182	XP_015006179.2	C-Jun-amino-terminal kinase-interacting protein 2 isoform X1...	1	72.73	Membrane trafficking (Endocytosis)	[Macaca mulatta]	Animalia	(329, 340)	2	825	NA	NA	NA	NA
183	XP_025310921.1	C-Jun-amino-terminal kinase-interacting protein 2 [Canis lupus...	1	72.73	Membrane trafficking (Endocytosis)	Canis lupus dingo (dingo)[carnivores]	Animalia	(337, 348)	2	824	NA	NA	NA	NA
184	XP_013366730.1	PREDICTED: C-Jun-amino-terminal kinase-interacting protein 2...	1	72.73	Membrane trafficking (Endocytosis)	[Chinchilla lanigera]	Animalia	(328, 339)	2	819	NA	NA	NA	NA
185	XP_025875522.1	C-Jun-amino-terminal kinase-interacting protein 2 [Vulpes vulpes]	1	72.73	Membrane trafficking (Endocytosis)	[Vulpes vulpes]	Animalia	(333, 344)	2	805	NA	NA	NA	NA
186	XP_017751919.1	PREDICTED: LOW QUALITY PROTEIN: C-Jun-amino-terminal kinase-interacting protein 2Â	1	72.73	Membrane trafficking (Endocytosis)	[Rhinopithecus bieti]	Animalia	(301, 312)	2	797	NA	NA	NA	NA
187	XP_024906804.1	C-Jun-amino-terminal kinase-interacting protein 2 [Pteropus...	1	72.73	Membrane trafficking (Endocytosis)	Â [Pteropus alecto]	Animalia	(355, 366)	2	779	NA	NA	NA	NA
188	XP_012644951.1	C-Jun-amino-terminal kinase-interacting protein 2 isoform X3...	1	72.73	Membrane trafficking (Endocytosis)	[Microcebus murinus]	Animalia	(251, 262)	2	747	NA	NA	NA	NA
189	XP_014198852.1	LOW QUALITY PROTEIN: C-Jun-amino-terminal kinase-interacting...	1	72.73	Membrane trafficking (Endocytosis)	[Pan paniscus]	Animalia	(316, 327)	2	683	NA	NA	NA	NA
190	EPQ08996.1	C-Jun-amino-terminal kinase-interacting protein 2 [Myotis...	1	72.73	Membrane trafficking (Endocytosis)	[Myotis brandtii]	Animalia	(315, 326)	3	614	NA	NA	NA	NA
191	ROL45689.1	H-2 class I histocompatibility antigen, L-D alpha chain...	0.9	80	Membrane trafficking (Endocytosis)	[Anabarilius grahami]	Animalia	(424, 434)	4	565	Cyt	1	-4.4	membrane
192	XP_027706203.1	kanadaptin [Vombatus ursinus]	1	81.82	Unknown Function	Vombatus ursinus (common wombat)[marsupials]	Animalia	(5, 16)	1	746	NA	NA	NA	NA
193	XP_017141811.1	PREDICTED: probable serine/threonine-protein kinase kinX isofo...	1	72.73	Unknown Function	Drosophila [flies]	Animalia	(868, 879)	4	946	NA	NA	NA	NA
194	XP_002019377.1	probable serine/threonine-protein kinase kinX isoform X1...	1	72.73	Unknown Function	Drosophila [flies]	Animalia	(865, 875)	4	946	Cyt	1	-5.98	Cytoskeleton
195	XP_017141808.1	PREDICTED: glutamic acid-rich protein isoform X1 [Drosophila...	1	72.73	Unknown Function	Drosophila [flies]	Animalia	(827, 838)	4	905	NA	NA	NA	NA
196	XP_017100663.1	PREDICTED: glutamic acid-rich protein isoform X2 [Drosophila...	1	72.73	Unknown Function	Drosophila [flies]	Animalia	(826, 837)	4	904	NA	NA	NA	NA
197	XP_026850847.1	glutamic acid-rich protein isoform X2 [Drosophila persimilis]	1	72.73	Unknown Function	Drosophila persimilis[flies]	Animalia	(823, 834)	4	901	NA	NA	NA	NA
198	XP_015009924.1	glutamic acid-rich protein isoform X1 [Drosophila erecta]	1	72.73	Unknown Function	Drosophila [flies]	Animalia	(822, 833)	4	900	NA	NA	NA	NA
199	XP_022216400.1	glutamic acid-rich protein isoform X4 [Drosophila obscura]	1	72.73	Unknown Function	Drosophila [flies]	Animalia	(523, 534)	4	605	NA	NA	NA	NA
200	XP_017062139.1	PREDICTED: glutamic acid-rich protein isoform X3 [Drosophila...	1	72.73	Unknown Function	Drosophila [flies]	Animalia	(522, 533)	4	600	NA	NA	NA	NA
201	XP_017062140.1	PREDICTED: glutamic acid-rich protein isoform X4 [Drosophila...	1	72.73	Unknown Function	Drosophila [flies]	Animalia	(485, 496)	4	563	NA	NA	NA	NA
202	XP_022216401.1	glutamic acid-rich protein isoform X5 [Drosophila obscura]	1	72.73	Unknown Function	Drosophila [flies]	Animalia	(484, 495)	4	562	NA	NA	NA	NA
203	XP_020811343.1	glutamic acid-rich protein isoform X5 [Drosophila serrata]	1	72.73	Unknown Function	Drosophila [flies]	Animalia	(458, 469)	4	536	NA	NA	NA	NA
204	XP_017037882.1	PREDICTED: glutamic acid-rich protein isoform X4 [Drosophila...	1	72.73	Unknown Function	Drosophila [flies]	Animalia	(458, 469)	4	536	NA	NA	NA	NA
205	XP_022216402.1	glutamic acid-rich protein isoform X6 [Drosophila obscura]	1	72.73	Unknown Function	Drosophila [flies]	Animalia	(457, 468)	4	535	NA	NA	NA	NA
206	TWW76330.1	Zinc finger protein 592 [Takifugu flavidus]	0.81	88.89	Unknown Function	Takifugu flavidus (sansaifugu)[bony fishes]	Animalia	251-262	1	1223	NA	NA	NA	NA
207	XP_025940530.1	LOW QUALITY PROTEIN: testis-expressed protein 2-like [Apteryx...	1	72.73	Unknown Function	[Apteryx rowi]	Animalia	(314, 325)	2	858	NA	NA	NA	NA
208	XP_016978297.1	PREDICTED: glutamic acid-rich protein isoform X2 [Drosophila...	1	72.73	Unknown Function	Drosophila [flies]	Animalia	(833, 844)	4	911	NA	NA	NA	NA
209	XP_023135907.1	glucocorticoid-induced transcript 1 protein [Amphiprion...	0.81	88.89	Unknown Function	Â [Amphiprion ocellaris]	Animalia	(209, 220)	4	263	NA	NA	NA	NA
210	RXG60921.1	Zinc finger protein 64-like protein, isoforms 3 and 4...	0.9	90	Transcription factors	Armadillidium vulgare (common pillbug)[isopods]	Animalia	(11, 22)	1	1242	NA	NA	NA	NA
211	XP_004612296.1	PREDICTED: phosphate-regulating neutral endopeptidase isoform X1 [Sorex araneus]	0.9	90	Peptidases and inhibitors	Sorex araneus (European shrew)[insectivores]	Animalia	(0, 11)	1	749	NA	NA	NA	NA
212	XP_012789038.1	PREDICTED: phosphate-regulating neutral endopeptidase isoform X2 [Sorex araneus]	0.9	90	Peptidases and inhibitors	Sorex araneus (European shrew)[insectivores]	Animalia	(0, 11)	1	695	NA	NA	NA	NA
213	XP_002018569.1	dynein assembly factor 3, axonemal homolog [Drosophila...	1	81.82	Cytoskeleton proteins	Drosophila persimilis[flies]	Animalia	(488, 498)	4	510	Cyt	2	-4.4	Cytoplasm
214	XP_017147776.1	PREDICTED: dynein assembly factor 3, axonemal homolog...	1	81.82	Cytoskeleton proteins	Drosophila miranda[flies]	Animalia	(481, 492)	4	1150	NA	NA	NA	NA
215	XP_014801705.1	PREDICTED: trinucleotide repeat-containing gene 18 protein...	1	72.73	Messenger RNA biogenesis	[Calidris pugnax]	Animalia	(962, 973)	2	2674	NA	NA	NA	NA
216	XP_020811336.1	pinin isoform X1 [Drosophila serrata]	1	72.73	Messenger RNA biogenesis (Transport factors)	Drosophila [flies]	Animalia	(876, 887)	4	954	NA	NA	NA	NA
217	XP_017118765.1	PREDICTED: DNA ligase 1 isoform X1 [Drosophila elegans]	1	72.73	DNA repair and recombination proteins	Drosophila [flies]	Animalia	(873, 884)	4	954	NA	NA	NA	NA
218	XP_017037873.1	PREDICTED: pinin isoform X1 [Drosophila kikkawai]	1	72.73	Messenger RNA biogenesis (Transport factors)	Drosophila [flies]	Animalia	(873, 884)	4	951	NA	NA	NA	NA
219	XP_016978284.1	PREDICTED: DNA ligase 1 isoform X1 [Drosophila rhopaloa]	1	72.73	DNA repair and recombination proteins	Drosophila [flies]	Animalia	(869, 880)	4	947	NA	NA	NA	NA
220	XP_017008546.1	PREDICTED: FK506-binding protein 5 isoform X1 [Drosophila...	1	72.73	Chaperones and folding catalysts	Drosophila [flies]	Animalia	(869, 880)	4	947	NA	NA	NA	NA
221	XP_017083675.1	PREDICTED: FK506-binding protein 5 isoform X1 [Drosophila...	1	72.73	Chaperones and folding catalysts	Drosophila [flies]	Animalia	(867, 878)	4	945	NA	NA	NA	NA
222	XP_022216394.1	FK506-binding protein 5 isoform X1 [Drosophila obscura]	1	72.73	Chaperones and folding catalysts	Drosophila [flies]	Animalia	(866, 877)	4	941	NA	NA	NA	NA
223	XP_017100660.1	PREDICTED: DNA ligase 1 isoform X1 [Drosophila bipectinata]	1	72.73	DNA repair and recombination proteins	Drosophila [flies]	Animalia	(863, 874)	4	942	NA	NA	NA	NA
224	XP_016949967.1	PREDICTED: FK506-binding protein 5 isoform X1 [Drosophila...	1	72.73	Chaperones and folding catalysts	Drosophila [flies]	Animalia	(863, 874)	4	941	NA	NA	NA	NA
225	XP_017062136.1	PREDICTED: nucleoporin NUP159 isoform X1 [Drosophila ficusphila]	1	72.73	Messenger RNA biogenesis (Transport factors)	Drosophila [flies]	Animalia	(860, 871)	4	938	NA	NA	NA	NA
226	XP_001980560.1	DNA ligase 1 isoform X3 [Drosophila erecta]	1	72.73	DNA repair and recombination proteins	Drosophila [flies]	Animalia	(858, 869)	4	936	Cyt	2	-0.33	striated muscle thin filament
227	NP_731573.1	sarcomere length short, isoform B [Drosophila melanogaster]	1	72.73	Regulation of sarcomere organization	Drosophila [flies]	Animalia	(858, 868)	4	935	Cyt	2	-0.33	striated muscle thin filament
228	XP_002031618.1	GM26097 [Drosophila sechellia]	1	72.73	Regulation of sarcomere organization	Drosophila [flies]	Animalia	(857, 867)	4	934	Cyt	2	-0.33	striated muscle thin filament
229	XP_020811339.1	nucleoporin NUP159 isoform X2 [Drosophila serrata]	1	72.73	Messenger RNA biogenesis (Transport factors)	Drosophila [flies]	Animalia	(838, 849)	4	916	NA	NA	NA	NA
230	XP_017118770.1	PREDICTED: DNA ligase 1 isoform X2 [Drosophila elegans]	1	72.73	DNA repair and recombination proteins	Drosophila [flies]	Animalia	(837, 848)	4	915	NA	NA	NA	NA
231	XP_017037880.1	PREDICTED: nucleoporin NUP159 isoform X2 [Drosophila kikkawai]	1	72.73	Messenger RNA biogenesis (Transport factors)	Drosophila [flies]	Animalia	(835, 846)	4	913	NA	NA	NA	NA
232	XP_017008548.1	PREDICTED: DNA ligase 1 isoform X2 [Drosophila takahashii]	1	72.73	DNA repair and recombination proteins	Drosophila [flies]	Animalia	(833, 844)	4	911	NA	NA	NA	NA
233	XP_017083679.1	PREDICTED: FK506-binding protein 5 isoform X2 [Drosophila...	1	72.73	Chaperones and folding catalysts	Drosophila [flies]	Animalia	(831, 842)	4	909	NA	NA	NA	NA
234	XP_022216397.1	DNA ligase 1 isoform X2 [Drosophila obscura]	1	72.73	DNA repair and recombination proteins	Drosophila [flies]	Animalia	(827, 838)	4	905	NA	NA	NA	NA
235	XP_016949973.1	PREDICTED: microtubule-associated protein futsch isoform X2â€¦	1	72.73	Chromosome and associated proteins	Drosophila [flies]	Animalia	(827, 838)	4	905	NA	NA	NA	NA
236	XP_017062138.1	PREDICTED: nucleoporin NUP159 isoform X2 [Drosophila ficusphila]	1	72.73	Messenger RNA biogenesis (Transport factors)	Drosophila [flies]	Animalia	(823, 834)	4	901	NA	NA	NA	NA
237	NP_001163588.1	sarcomere length short, isoform D [Drosophila melanogaster]	1	72.73	Regulation of sarcomere organization	Drosophila [flies]	Animalia	(822, 832)	4	899	Cyt	2	-0.33	striated muscle thin filament
238	XP_017037881.1	PREDICTED: nucleoporin NUP159 isoform X3 [Drosophila kikkawai]	1	72.73	Messenger RNA biogenesis (Transport factors)	Drosophila [flies]	Animalia	(751, 762)	4	829	NA	NA	NA	NA
239	XP_022216398.1	DNA ligase 1 isoform X3 [Drosophila obscura]	1	72.73	DNA repair and recombination proteins	Drosophila [flies]	Animalia	(741, 752)	4	819	NA	NA	NA	NA
240	XP_026850848.1	DNA ligase 1 isoform X3 [Drosophila persimilis]	1	72.73	DNA repair and recombination proteins	Drosophila [flies]	Animalia	(739, 750)	4	817	NA	NA	NA	NA
241	XP_020811340.1	histone acetyltransferase KAT6B isoform X3 [Drosophila serrata]	1	72.73	Chromosome and associated proteins	Drosophila [flies]	Animalia	(524, 535)	4	602	NA	NA	NA	NA
242	NP_001287288.1	sarcomere length short, isoform H [Drosophila melanogaster]	1	72.73	Regulation of sarcomere organization	Drosophila [flies]	Animalia	(522, 532)	4	599	Cyt	2	-4.44	striated muscle thin filament
243	XP_020811342.1	DNA ligase 1 isoform X4 [Drosophila serrata]	1	72.73	DNA repair and recombination proteins	Drosophila [flies]	Animalia	(486, 497)	4	564	NA	NA	NA	NA
244	NP_001247050.1	sarcomere length short, isoform E [Drosophila melanogaster]	1	72.73	Regulation of sarcomere organization	Drosophila [flies]	Animalia	(486, 496)	4	563	Cyt	2	-4.4	striated muscle thin filament
245	XP_017008551.1	PREDICTED: inner centromere protein A isoform X4 [Drosophila...	1	72.73	asymmetric cell division	Drosophila [flies]	Animalia	(485, 496)	4	563	NA	NA	NA	NA
246	NP_731574.1	sarcomere length short, isoform A [Drosophila melanogaster]	1	72.73	Regulation of sarcomere organization	Drosophila [flies]	Animalia	(456, 466)	4	533	Cyt	2	-15.03	striated muscle thin filament
247	XP_016924994.1	PREDICTED: tropomyosin-2-like [Drosophila suzukii]	1	72.73	Cytoskeleton proteinsÂ	Drosophila [flies]	Animalia	(455, 466)	4	533	NA	NA	NA	NA
248	XP_016931017.1	PREDICTED: tropomyosin-2 isoform X2 [Drosophila suzukii]	1	72.73	Cytoskeleton proteinsÂ	Drosophila [flies]	Animalia	(419, 430)	4	497	NA	NA	NA	NA
249	XP_026832057.1	tropomyosin alpha-3 chain isoform X2 [Drosophila erecta]	1	72.73	Cytoskeleton proteinsÂ	Drosophila [flies]	Animalia	(419, 430)	4	497	NA	NA	NA	NA
250	XP_021085862.1	cell division cycle-associated protein 2 isoform X1...	0.9	80	Cell growth and division	Â [Mesocricetus auratus]	Animalia	(758, 768)	3	1054	Cyt	2	-10.88	Cell core
251	XP_012972668.2	cell division cycle-associated protein 2 isoform X2...	0.9	80	Cell growth and division	[Mesocricetus auratus]	Animalia	(757, 767)	3	1053	Cyt	2	-10.88	Core
252	XP_008152797.1	phosphate-regulating neutral endopeptidase PHEX [Eptesicus...	0.9	80	Peptidases and inhibitors	Eptesicus fuscus (big brown bat)[bats]	Animalia	(0, 11)	1	749	NA	NA	NA	NA
253	XP_024911978.1	class E basic helix-loop-helix protein 41 [Cynoglossus...	1	72.73	Transcription factors	[Cynoglossus semilaevis]	Animalia	352-363	4	434	NA	NA	NA	NA
254	THD23436.1	Serine/threonine-protein phosphatase 2A 55 kDa regulatoryâ€¦	0.81	88.89	Chromosome and associated proteins	[Fasciola hepatica]	Animalia	(6, 16)	1	543	Cyt	2	-6.8	protein phosphatase type 2A complex
255	XP_031218466.1	PRAME family member 12-like, partial [Mastomys coucha]	0.9	80	Â Spermatogenesis	Mastomys coucha (southern multimammate mouse)[rodents]	Animalia	30-41	1	156	NA	NA	NA	NA
256	XP_004870282.2	cardiomyopathy-associated protein 5 [Heterocephalus glaber]	0.81	88.89	Repressor	Heterocephalus glaber (naked mole-rat)[rodents]	Animalia	(35, 46)	1	3973	NA	NA	NA	NA
257	XP_019736295.1	PREDICTED: msx2-interacting protein-like [Hippocampus comes]	0.72	100	Repressor	Hippocampus comes (tiger tail seahorse)[bony fishes]	Animalia	(1607, 1618)	3	3160	NA	NA	NA	NA
258	XP_017517526.1	PREDICTED: transcription activator BRG1 isoform X1 [Manis...	1	72.73	Transcription factors	[Manis javanica]	Animalia	(1589, 1600)	4	1657	NA	NA	NA	NA
259	XP_017517527.1	PREDICTED: transcription activator BRG1 isoform X2 [Manis...	1	72.73	Transcription factors	[Manis javanica]	Animalia	(1588, 1599)	4	1656	NA	NA	NA	NA
260	XP_017517528.1	PREDICTED: transcription activator BRG1 isoform X3 [Manis...	1	72.73	Transcription factors	[Manis javanica]	Animalia	(1586, 1597)	4	1654	NA	NA	NA	NA
261	XP_017517529.1	PREDICTED: transcription activator BRG1 isoform X4 [Manis...	1	72.73	Transcription factors	[Manis javanica]	Animalia	(1556, 1567)	4	1624	NA	NA	NA	NA
262	XP_017517531.1	PREDICTED: transcription activator BRG1 isoform X5 [Manis...	1	72.73	Transcription factors	[Manis javanica]	Animalia	(1553, 1564)	4	1621	NA	NA	NA	NA
263	XP_017517532.1	PREDICTED: transcription activator BRG1 isoform X6 [Manis...	1	72.73	Transcription factors	[Manis javanica]	Animalia	(1552, 1563)	4	1620	NA	NA	NA	NA
264	XP_016010909.1	PREDICTED: LOW QUALITY PROTEIN: DNA ligase 1 [Rousettus...	1	72.73	DNA repair and recombination proteins	[Rousettus aegyptiacus]	Animalia	(179, 190)	1	904	NA	NA	NA	NA
265	XP_014879057.1	PREDICTED: PHD finger protein 19 isoform X2 [Poecilia latipinna]	1	72.73	Chromosome and associated proteinsÂ	Poecilia[bony fishes]	Animalia	(103, 114)	1	541	NA	NA	NA	NA
266	XP_030341740.1	BRCA2 and CDKN1A-interacting protein [Strigops habroptila]	0.81	88.89	Ribosome biogenesis	Strigops habroptila	Animalia	(13, 24)	1	304	NA	NA	NA	NA
267	AAY42864.1	thioredoxin H [Nicotiana alata]	1	100	Chaperones and folding catalysts	Nicotiana alata (Persian tobacco)[eudicots]	Plantae	(17, 27)	1	152	EC	2	0.59	Extracelular
268	XP_009602293.1	PREDICTED: thioredoxin H2 [Nicotiana tomentosiformis]	1	100	Chaperones and folding catalysts	Nicotiana tomentosiformis[eudicots]	Plantae	(16, 27)	1	142	NA	NA	NA	NA
269	XP_009795987.1	PREDICTED: thioredoxin H2 [Nicotiana sylvestris]	1	100	Chaperones and folding catalysts	Nicotiana sylvestris (wood tobacco)[eudicots]	Plantae	(16, 27)	1	142	NA	NA	NA	NA
270	XP_016508831.1	PREDICTED: thioredoxin H2-like [Nicotiana tabacum]	1	100	Chaperones and folding catalysts	Nicotiana tabacum (common tobacco)[eudicots]	Plantae	(16, 27)	1	142	NA	NA	NA	NA
271	XP_018432913.1	PREDICTED: diphthamide biosynthesis protein 2 [Raphanus sativus]	1	72.73	Translation factorsÂ	Raphanus sativus (radish)[eudicots]	Plantae	(386, 397)	4	495	NA	NA	NA	NA
272	XP_030932206.1	regulator of nonsense transcripts UPF2 [Quercus lobata]	1	63.64	Transcription factors	[Quercus lobata]	Plantae	(980, 991)	4	1120	NA	NA	NA	NA
273	ONM31569.1	Squamosa promoter-binding-like protein 8 [Zea mays]	0.72	100	Transcription factors	Zea mays[monocots]	Plantae	(229, 240)	2	892	NA	NA	NA	NA
274	XP_020405796.1	squamosa promoter-binding-like protein 1 [Zea mays]	0.72	100	Transcription factors	Zea mays[monocots]	Plantae	(229, 240)	2	881	NA	NA	NA	NA
275	PHT39770.1	Phospholipase A1-Ibeta2, chloroplastic [Capsicum baccatum]	0.9	80	lipid metabolic process	[Capsicum baccatum]	Plantae	(204-213)	2	557	NA	NA	NA	NA
276	XP_016551151.1	PREDICTED: phospholipase A1-Ibeta2, chloroplastic-like [Capsic...	0.9	80	lipid metabolic process	[Capsicum annuum]	Plantae	(297-308)	3	555	NA	NA	NA	NA
277	PHU08422.1	Phospholipase A1-Ibeta2, chloroplastic [Capsicum chinense]	0.9	80	lipid metabolic process	[Capsicum chinense]	Plantae	(295-306)	3	553	NA	NA	NA	NA
278	XP_031488376.1	zinc finger A20 and AN1 domain-containing stress-associated...	1	72.73	Unknown Function	[Nymphaea colorata]	Plantae	(68, 79)	2	161	NA	NA	NA	NA
279	XP_028116565.1	pentatricopeptide repeat-containing protein At1g73710 [Camelli...	1	72.73	Unknown Function	[Camellia sinensis]	Plantae	(312, 323)	2	1045	NA	NA	NA	NA
280	KAA8492330.1	Prolyl 3,4-dihydroxylase OGFOD1 [Porphyridium purpureum]	1	72.73	Cell growth	Porphyridium purpureum[red algae]	Plantae	(592, 603)	4	609	NA	NA	NA	NA
281	XP_018685888.1	PREDICTED: LOW QUALITY PROTEIN: probable rRNA-processing prote...	0.9	80	Ribosome biogenesis	[Musa acuminata subsp. malaccensis]	Plantae	(22, 33)	1	274	NA	NA	NA	NA
282	XP_023537347.1	probable inactive purple acid phosphatase 1 isoform X2...	0.81	88.89	Enzyme (acid phosphatase)	[Cucurbita pepo subsp. pepo]	Plantae	(466, 477)	4	612	NA	NA	NA	NA
283	SJX63387.1	related to endothelial zinc finger protein induced by tumorâ€¦	1	81.82	Transcription factors	Sporisorium reilianum f. sp. reilianum[smut fungi]	Fungi	(602, 613)	3	876	NA	NA	NA	NA
284	SPO26625.1	related to endothelial zinc finger protein induced by tumor...	1	81.82	Transcription factors	Ustilago trichophora[smut fungi]	Fungi	(582, 593)	3	843	NA	NA	NA	NA
285	CDI53985.1	related to endothelial zinc finger protein induced by tumor...	1	81.82	Transcription factors	Melanopsichium pennsylvanicum 4[smut fungi]	Fungi	(582, 593)	3	835	NA	NA	NA	NA
286	SPO45823.1	related to endothelial zinc finger protein induced by tumor...	1	81.82	Transcription factors	Moesziomyces antarcticus[smut fungi]	Fungi	(573, 584)	3	820	NA	NA	NA	NA
287	GAC75257.1	FOG: Zn-finger [Moesziomyces antarcticus T-34]	1	81.82	Transcription factors	Moesziomyces antarcticus[smut fungi]	Fungi	(573, 584)	3	820	NA	NA	NA	NA
288	PIG84907.1	C6 transcription factor [Aspergillus arachidicola]	0.9	80	Transcription factors	Aspergillus [ascomycetes]	Fungi	(876, 886)	4	820	Cyt	1	-8.6	Cell Core
289	KJK62998.1	GAL4 like protein [Aspergillus parasiticus SU-1]	0.9	80	Transcription factors	Aspergillus [ascomycetes]	Fungi	(843, 853)	4	1001	Cyt	2	-10.2	Cell Core
290	XP_025479557.1	ubiquitin C-terminal hydrolase [Aspergillus neoniger CBS 115656]	0.9	90	Ubiquitin System	Aspergillus neoniger CBS 115656[ascomycetes]	Fungi	(414, 425)	3	541	NA	NA	NA	NA
291	GAQ45662.1	ubiquitin C-terminal hydrolase [Aspergillus niger]	0.9	90	Ubiquitin System	Aspergillus niger[ascomycetes]	Fungi	(414, 425)	3	574	NA	NA	NA	NA
292	XP_025564911.1	ubiquitin C-terminal hydrolase [Aspergillus vadensis CBS 113365]	0.9	90	Ubiquitin System	Aspergillus[ascomycetes]	Fungi	(414, 425)	3	574	NA	NA	NA	NA
293	RDK45749.1	ubiquitin carboxyl-terminal hydrolase 6 [Aspergillus phoenicis...	0.9	90	Ubiquitin System	Aspergillus phoenicis ATCC 13157[ascomycetes]	Fungi	(414, 425)	3	574	NA	NA	NA	NA
294	XP_025389402.1	ubiquitin C-terminal hydrolase [Aspergillus eucalypticola CBS...	0.9	90	Ubiquitin System	Aspergillus eucalypticola CBS 122712[ascomycetes]	Fungi	(414, 425)	3	574	NA	NA	NA	NA
295	XP_025533829.1	ubiquitin C-terminal hydrolase [Aspergillus costaricaensis CBS...	0.9	90	Ubiquitin System	Aspergillus costaricaensis CBS 115574[ascomycetes]	Fungi	(414, 425)	3	574	NA	NA	NA	NA
296	PYH97675.1	ubiquitin carboxyl-terminal hydrolase 14 [Aspergillus elliptic...	0.9	90	Ubiquitin System	Aspergillus ellipticus CBS 707.79[ascomycetes]	Fungi	(414, 425)	3	571	NA	NA	NA	NA
297	XP_025517117.1	ubiquitin C-terminal hydrolase [Aspergillus piperis CBS 112811]	0.9	90	Ubiquitin system	Aspergillus [ascomycetes]	Fungi	(414, 425)	3	574	NA	NA	NA	NA
298	PYI03021.1	ubiquitin C-terminal hydrolase [Aspergillus sclerotiicarbonari...	0.9	90	Ubiquitin system	Aspergillus [ascomycetes]	Fungi	(413, 424)	3	573	NA	NA	NA	NA
299	XP_018392057.1	WD and tetratricopeptide repeat-containing protein [Alternaria...	0.81	88.89	Ubiquitin system	Alternaria[ascomycetes]	Fungi	(672-683)	3	1078	NA	NA	NA	NA
300	RII24184.1	WD and tetratricopeptide repeat containing protein [Alternaria...	0.81	88.89	Ubiquitin system	Alternaria[ascomycetes]	Fungi	(672-683)	3	1069	NA	NA	NA	NA
301	XP_016276252.1	GARP complex component Vps54 [Rhodotorula toruloides NP11]	1	72.73	Membrane trafficking (Endosome)	[Rhodotorula toruloides NP11]	Fungi	(1568, 1579)	4	1731	Cyt	1	-6.55	Cytosol
302	PLN81894.1	general substrate transporter [Aspergillus taichungensis]	1	81.82	transmembrane transport	Aspergillus [ascomycetes]	Fungi	(536, 547)	4	562	Cyt	1	4.61	Celular Membrane
303	CCX31264.1	Similar to Histone-lysine N-methyltransferase ASH1L; acc. no....	0.9	80	Chromosome and associated proteins	[Pyronema omphalodes CBS 100304]	Fungi	(281, 292)	2	786	Cyt	2	-10.36	Cell Core
304	EER39823.1	PHD finger domain-containing protein [Histoplasma capsulatum...	0.81	88.89	Â Spliceosome	Histoplasma capsulatum H143[ascomycetes]	Fungi	(564, 575)	4	741	Cyt	2	2.4	Cell Core
